# Supplementary material for: CATASAN Is a New Anti-Biofilm Agent Produced by the Marine Antarctic Bacterium Psychrobacter sp. TAE2020
Source: Mar Drugs. 2022 Nov 27;20(12):747. doi: 10.3390/md20120747 (PMC9785100; doi:10.3390/md20120747)
Supplement: Supplementary file 1 [file marinedrugs-20-00747-s001.zip]

Archive with 1 entries (1 files):
- marinedrugs-2026376-supplementary.pdf
